# Supplementary material for: Golgi Phosphoprotein 3 Mediates Radiation-Induced Bystander Effect via ERK/EGR1/TNF-α Signal Axis
Source: Antioxidants (Basel). 2022 Nov 1;11(11):2172. doi: 10.3390/antiox11112172 (PMC9686538; doi:10.3390/antiox11112172)
Supplement: Supplementary file 1 [file antioxidants-11-02172-s001.zip]

Archive with 1 entries (1 files):
- antioxidants-1936480-supplementary.pdf
